# Supplementary material for: Human airway material characterization via inverse finite element analysis and neural network surrogate
Source: Biomech Model Mechanobiol. 2026 Jun 3;25(3):61. doi: 10.1007/s10237-026-02081-7 (PMC13233878; doi:10.1007/s10237-026-02081-7)
Supplement: Supplementary file 5 — Supplementary file5 (XLSX 21 kb) [file 10237_2026_2081_MOESM5_ESM.xlsx]

## Sheet: Trachea
Sample	C10 (kPa)	k1 (kPa)	k2	kappa	Fit Quality	Residual	R2	Time (s)
H17_T11	0.478737	0.729852	3.60783	0.090248		51796	0.99	5.9
H17_T12	0.772832	0.00893047	8.55604	0.0728106		3369	0.99	10.9
H17_T13	1.26628	0.620845	2.88642	0.099979		183423	0.97	5.4
H16_T11	0.650112	0.147652	4.68101	0.0855924		10485	0.99	5.1
H16_T12	0.622531	0.0495523	5.53579	0.074941		575	0.99	5.2
H16_T13	0.482251	0.00848614	6.80621	0.077973		1600	0.95	6.2
H6_T12	0.548844	0.00851141	8.82807	0.0673942	Circum. direction not perfect because low forces	5327	0.98	12.1
H6_T13	0.362779	0.00935515	6.25487	0.0796324	Low forces	1482	0.95	6.3
H10_T11	1.19816	0.005	1.31018	0.1	Circum. > Axial + Low forces	10472	0.34	4.9
H10_T12	1.16366	0.0171317	1.77447	0.0416255	Circum. > Axial + Low forces	12366	0.74	1.9
H12_T11	0.42763	0.0410523	5.87833	0.0740319		1008	0.98	6.1
H12_T12	0.666324	0.00500002	8.84189	0.0601481		7567	0.99	8.6
H12_T13	0.474143	0.00500227	7.94604	0.0635255		5106	0.96	9.3
H14_T11	0.490539	0.0205276	6.4599	0.0752657		1362	0.98	6
H14_T12	0.385565	0.0252052	5.36419	0.0816468	Circum. direction not perfect because low forces	613	0.95	8.1
H14_T13	0.586729	0.0399382	4.67729	0.0741555		1120	0.96	4.9
H18_T11	0.454685	0.9654	2.55914	0.0999431		69210	0.98	4.9
H18_T12	0.12372	0.12107	6.62481	0.0688505		2982	0.99	6.8
H18_T13	0.231324	0.0655011	7.58254	0.0706603		4351	0.99	9.2
Average	0.530884	0.168934	6.06414	0.0774587			0.975882	7.11765
Std	0.24686	0.297161	1.96097	0.0112799			0.0158346	2.19808

## Sheet: Right Bronchi
Sample	C10 (kPa)	k1 (kPa)	k2	kappa	Fit Quality	Residual	R2	Time (s)
H6_RL1	0.78036	0.0152661	7.4166	0.077717		3669	0.99	8.4
H6_RL2	0.61652	0.0125048	8.24806	0.0756124		3997	0.99	10.3
H10_RL1	0.908244	0.0965089	2.67787	0.0923564		992	0.97	5.4
H10_RL2	0.706082	0.038307	2.81186	0.0998783		906	0.91	3.2
H12_RL1	0.474361	0.0891593	3.36259	0.027242		1310	0.94	4.9
H12_RL3	0.441214	0.00598441	8.7708	3.61097e-09		326	0.96	17.1
H14_RL1	0.492235	0.0082881	6.36317	0.0738538		759	0.96	6.7
H14_RL2	0.395319	0.8694	1.44789	0.0875222		1806	0.96	6.2
H16_RL1	0.802689	0.141726	2.57353	0.0999764		3045	0.97	6.5
H16_RL2	0.669181	0.0144692	7.25211	0.0781539		4594	0.99	7.9
H17_RL1	0.551481	0.0918128	4.79616	0.085456		1143	0.99	4.8
H17_RL2	0.915059	0.999459	4.27033	0.0851117		123326	0.99	3.5
H17_RL3	0.673594	0.00871066	8.88492	0.0688486	Circum. direction not perfect because low forces	3236	0.98	14.9
H18_RL1	0.105816	0.0899535	7.55904	0.0578451		2379	0.99	7.7
H18_RL2	0.42404	0.00514158	9.13623	0.0624278		1875	0.99	7.5
Average	0.59708	0.165779	5.70474	0.0714668			0.972	7.66667
Std	0.217376	0.316078	2.68301	0.0269128			0.0233605	3.88802

## Sheet: Left Bronchi
Sample	C10 (kPa)	k1 (kPa)	k2	kappa	Fit Quality	Residual	R2	Time (s)
H12_LL2	0.477906	0.0677084	4.61911	0.0147302		4322	0.97	7.6
H17_LL1	0.616997	0.0175296	6.87225	0.0812102		3968	0.99	13.6
H17_LL2	0.475108	0.00511126	7.65218	0.0314169	Circum. direction not perfect because low forces	3686	0.96	8.4
H16_LL1	0.317009	0.014866	4.34889	0.0858612	Low forces	26	0.84	4.3
H16_LL2	0.482011	0.0360023	4.82934	0.0783177		376	0.98	5.1
H16_LL3	0.604983	0.00637674	5.11749	0.00284423		201	0.95	36.9
H6_LL1	0.12455	0.329941	2.65464	0.0859175		646	0.97	9.3
H6_LL2	0.545339	0.0282909	6.21689	0.0807062		1373	0.98	7
H18_LL2	0.382712	0.01038	6.69612	0.0765098	Circum. direction not perfect because low forces	32	0.94	6.6
H10_LL1	0.440123	0.269729	1.72757	0.0999908	Low forces	467	0.9	8.1
H12_LL1	0.365482	0.769926	1.88535	0.0782935		1167	0.98	6.2
H14_LL1	0.492479	0.0136121	5.62759	0.0760701		897	0.96	5.9
H14_LL2	0.55203	0.016982	6.15368	0.0706947		1068	0.97	7
Average	0.46331	0.130966	5.00435	0.0647252			0.9625	10.1417
Std	0.131842	0.228873	1.9707	0.0306449			0.024168	8.70511

## Sheet: Region
Region	C10 (kPa)	k1 (kPa)	k2	kappa
Trachea	0.530884	0.168934	6.06414	0.0774587
Right Bronchi	0.59708	0.165779	5.70474	0.0714668
Left Bronchi	0.46331	0.130966	5.00435	0.0647252
Total optimization time (min)	6.14667
